# Supplementary material for: Exploring disparities and novel insights into metabolic and cardiovascular comorbidities among COVID-19 patients in Mexico
Source: Front Public Health. 2023 Oct 20;11:1270404. doi: 10.3389/fpubh.2023.1270404 (PMC10623435; doi:10.3389/fpubh.2023.1270404)
Supplement: Supplementary file 1 [file Presentation_1.zip]

Archive with 5 entries (5 files):
- Mapa_diabetes.png
- Mapa_hypertension.png
- Mapa_obesity.png
- mapa_deathrate_log.pdf
- mapa_incidencia_log.pdf
